# Supplementary material for: Heart Development, Coronary Vascularization and Ventricular Maturation in a Giant Danio (Devario malabaricus)
Source: J Dev Biol. 2018 Jul 21;6(3):19. doi: 10.3390/jdb6030019 (PMC6162710; doi:10.3390/jdb6030019)
Supplement: Supplementary file 1 [file jdb-06-00019-s001.zip]

Archive with 6 entries (5 files):
- JDB GD supplemental data/
- JDB GD supplemental data/DM 18hpf-supplemental movie 1.avi
- JDB GD supplemental data/DM 21hpf-supplemental movie 2.avi
- JDB GD supplemental data/DM 72hpf supplemental movie 3.avi
- JDB GD supplemental data/DM 96hpf-supplemental movie 4.avi
- JDB GD supplemental data/Supplemental figure S1.pdf
